# Supplementary material for: Desulfuribacillus alkaliarsenatis gen. nov. sp. nov., a deep-lineage, obligately anaerobic, dissimilatory sulfur and arsenate-reducing, haloalkaliphilic representative of the order Bacillales from soda lakes
Source: Extremophiles. 2012 May 24;16(4):597–605. doi: 10.1007/s00792-012-0459-7 (PMC3386488; doi:10.1007/s00792-012-0459-7)
Supplement: Supplementary file 2 — Supplementary material 2 (GB 56 kb) [file 792_2012_459_MOESM2_ESM.gb]

LOCUS       aaR_aht28       218 bp
DEFINITION  aaR_aht28     218 bp
TITLE       aaR_aht28
ORIGIN

        1 ------GTAT GGAATAAAGC GTTTGTGGGT GATTTCACAG ATG-GTGTTA ACAAGTTCGT
       61 AGCAGG---- --------TC AAGAAGTTG- -----ACGAA GCTAGC---- --------TT
      121 TGATGAAAAA CATACACACG GTATAGTTAA GTGGTGGAAC CATGAGCTTA AAGATAGAAC
      181 ACCCAAATGG GCACCTGAAA TCACAGGA-- --
//
LOCUS       HQ316499                 187 bp    DNA     linear   ENV 01-MAY-2011
DEFINITION  Uncultured bacterium clone ZSARR6 arsenate respiratory
            reductase-like (arrA) gene, partial sequence.
TITLE       1Uncultured bacterium clone ZSARR6 arsenate respiratory
ACCESSION   HQ316499
SOURCE      uncultured bacterium
  ORGANISM  uncultured bacterium </Taxonomy/Browser/wwwtax.cgi?id=77133>
            Bacteria; environmental samples.
REFERENCE   1  (bases 1 to 187)
  AUTHORS   Drewniak,L. and Sklodowska,A.
  TITLE     The contribution of microbial mats to the arsenic geochemistry of
            an ancient gold mine
  JOURNAL   Unpublished
REFERENCE   2  (bases 1 to 187)
  AUTHORS   Drewniak,L. and Sklodowska,A.
  TITLE     Direct Submission
  JOURNAL   Submitted (24-SEP-2010) Laboratory of Environmental Pollution
            Analysis, Faculty of Biology, Warsaw University, Miecznikowa 1,
            Warsaw 02-096, Poland
COMMENT     GenBank staff are still waiting for submitters to provide
            appropriate coding region information.
FEATURES             Location/Qualifiers
     source          1..187
                     /organism="uncultured bacterium"
                     /mol_type="genomic DNA"
                     /isolation_source="microbial mats from gold mine"
                     /db_xref="taxon:77133 </Taxonomy/Browser/wwwtax.cgi?id=77133>"
                     /clone="ZSARR6"
                     /environmental_sample
     gene </nuccore/330688019?from=1&to=187>            <1..>187
                     /gene="arrA"
     misc_feature </nuccore/330688019?from=1&to=187>    <1..>187
                     /gene="arrA"
                     /note="similar to arsenate respiratory reductase"
ORIGIN

        1 TAAGGTGTAT GGAATAAAGC GTTTGTGGGT GATTTTACTG ATG-GCAATA ACCCGTTTAT
       61 TTCAGG---- --------GA AAAATGTGA- -----AGGAA GAAACG---- --------TT
      121 TGAAGAAACT CATACTCATG GCGTAGTTAA GTGGTGGAAC TTAGAGTTAA AAGACTAAAC
      181 ACCCAAGTGG GCACCTGAAA TCACAGGAAG GG
//
LOCUS       HQ316497                 187 bp    DNA     linear   ENV 01-MAY-2011
DEFINITION  Uncultured bacterium clone ZSARR3 arsenate respiratory
            reductase-like (arrA) gene, partial sequence.
TITLE       2Uncultured bacterium clone ZSARR3 arsenate respiratory
ACCESSION   HQ316497
SOURCE      uncultured bacterium
  ORGANISM  uncultured bacterium </Taxonomy/Browser/wwwtax.cgi?id=77133>
            Bacteria; environmental samples.
REFERENCE   1  (bases 1 to 187)
  AUTHORS   Drewniak,L. and Sklodowska,A.
  TITLE     The contribution of microbial mats to the arsenic geochemistry of
            an ancient gold mine
  JOURNAL   Unpublished
REFERENCE   2  (bases 1 to 187)
  AUTHORS   Drewniak,L. and Sklodowska,A.
  TITLE     Direct Submission
  JOURNAL   Submitted (24-SEP-2010) Laboratory of Environmental Pollution
            Analysis, Faculty of Biology, Warsaw University, Miecznikowa 1,
            Warsaw 02-096, Poland
COMMENT     GenBank staff are still waiting for submitters to provide
            appropriate coding region information.
FEATURES             Location/Qualifiers
     source          1..187
                     /organism="uncultured bacterium"
                     /mol_type="genomic DNA"
                     /isolation_source="microbial mats from gold mine"
                     /db_xref="taxon:77133 </Taxonomy/Browser/wwwtax.cgi?id=77133>"
                     /clone="ZSARR3"
                     /environmental_sample
     gene </nuccore/330688017?from=1&to=187>            <1..>187
                     /gene="arrA"
     misc_feature </nuccore/330688017?from=1&to=187>    <1..>187
                     /gene="arrA"
                     /note="similar to arsenate respiratory reductase"
ORIGIN

        1 TAAGGTGTAT GGAATAAAGC GTTTGTGGGT GACTTTACTG ATG-GCAATA ACGCATTTAT
       61 TTCAGG---- --------GA AAAATGTGA- -----AGGAA GAAACG---- --------TT
      121 TGAAGAAATT CATACTCATG GCGTAGTTAA GTGGTGGAAT TTAGAGTTAA AAGATAGAAC
      181 TCCGAAGTGG GCACCTGAAA TCACAGGAAG GG
//
LOCUS       FR687892                 175 bp    DNA     linear   ENV 13-DEC-2010
DEFINITION  Uncultured bacterium partial arrA gene for arsenate respiratory
            reductase, clone D4.
TITLE       3Uncultured bacterium partial arrA gene for arsenate respiratory
ACCESSION   FR687892
SOURCE      uncultured bacterium
  ORGANISM  uncultured bacterium </Taxonomy/Browser/wwwtax.cgi?id=77133>
            Bacteria; environmental samples.
REFERENCE   1
  AUTHORS   Zielenkiewicz,U., Tomczyk-Zak,K., Kaczanowski,S., Dmoch,L.,
            Drewniak,L. and Skodowska,A.
  TITLE     Bacteria diversity and arsenic mobilization in rock biofilms from
            an ancient gold mine
  JOURNAL   Unpublished
REFERENCE   2  (bases 1 to 175)
  AUTHORS   Tomczyk-Zak,K.
  TITLE     Direct Submission
  JOURNAL   Submitted (12-AUG-2010) Tomczyk-Zak K., Institute of Biochemistry
            and Biophysics, PAS, Microbial Biochemistry, Pawinskiego 5a, 02-106
            Warsaw, POLAND
FEATURES             Location/Qualifiers
     source          1..175
                     /organism="uncultured bacterium"
                     /mol_type="genomic DNA"
                     /isolation_source="biofilm"
                     /db_xref="taxon:77133 </Taxonomy/Browser/wwwtax.cgi?id=77133>"
                     /clone="D4"
                     /environmental_sample
                     /country="Poland:Lower Silesia"
                     /lat_lon="50.26 N 16.52 E </projects/Sequin/latlonview.html?lat=50.26&lon=16.52>"
                     /collection_date="Nov-2007"
                     /collected_by="L. Drewniak, U. Zielenkiewicz"
                     /PCR_primers="fwd_name: ArrAfwd, fwd_seq:
                     aaggtgtatggaataaagcgtttgtbgghgayt, rev_name: ArrArev,
                     rev_seq: cctgtgatttcaggtgcccaytyvggngt"
     gene </nuccore/315001627?from=1&to=175>            <1..>175
                     /gene="arrA"
     CDS </nuccore/315001627?from=1&to=175>             <1..>175
                     /gene="arrA"
                     /codon_start=3
                     /transl_table=11 </Taxonomy/Utils/wprintgc.cgi?mode=c#SG11>
                     /product="arsenate respiratory reductase"
                     /protein_id="CBW77477.1 </protein/315001628>"
                     /db_xref="GI:315001628"
                     /translation="GVWNKAFVGDFKEGKNLFKAGATVDEAAFVEKQTHGVVKWWNIE
                     LKDKTPEWAPEITG"
ORIGIN

        1 -AAGGTGTAT GGAATAAAGC GTTTGTCGGC GATTTCAAAG AAG-GTAAGA ACCTGTTCAA
       61 GGCAGG---- --------TG CGACTGTTG- -----ATGAG GCTGCC---- --------TT
      121 TGTTGAGAAG CAGACCCACG GTGTGGTGAA GTGGTGGAAT ATAGAACTTA AGGACAAGAC
      181 GCCTGAATGG GCACCTGAAA TCACAGG--- --
//
LOCUS       AY707757                 176 bp    DNA     linear   ENV 18-OCT-2004
DEFINITION  Uncultured bacterium clone HRR1 arsenate respiratory reductase
            (arrA) gene, partial cds.
TITLE       4Uncultured bacterium clone HRR1 arsenate respiratory reductase
ACCESSION   AY707757
SOURCE      uncultured bacterium
  ORGANISM  uncultured bacterium </Taxonomy/Browser/wwwtax.cgi?id=77133>
            Bacteria; environmental samples.
REFERENCE   1  (bases 1 to 176)
  AUTHORS   Malasarn,D., Saltikov,C.W., Campbell,K.M., Santini,J.M.,
            Hering,J.G. and Newman,D.K.
  TITLE     arrA is a reliable marker for As(V) respiration
  JOURNAL   Science 306 (5695), 455 (2004)
            PUBMED   15486292 </pubmed/15486292>
REFERENCE   2  (bases 1 to 176)
  AUTHORS   Malasarn,D., Saltikov,C.W., Campbell,K.M., Santini,J.M.,
            Hering,J.G. and Newman,D.K.
  TITLE     Direct Submission
  JOURNAL   Submitted (06-AUG-2004) Geological and Planetary Sciences,
            California Institute of Technology, Mailcode 100-23, Pasadena, CA
            91125, USA
FEATURES             Location/Qualifiers
     source          1..176
                     /organism="uncultured bacterium"
                     /mol_type="genomic DNA"
                     /isolation_source="arsenic contaminated sediment"
                     /db_xref="taxon:77133 </Taxonomy/Browser/wwwtax.cgi?id=77133>"
                     /clone="HRR1"
                     /environmental_sample
     gene </nuccore/52493202?from=1&to=176>            <1..>176
                     /gene="arrA"
     CDS </nuccore/52493202?from=1&to=176>             <1..>176
                     /gene="arrA"
                     /codon_start=1
                     /transl_table=11 </Taxonomy/Utils/wprintgc.cgi?mode=c#SG11>
                     /product="arsenate respiratory reductase"
                     /protein_id="AAU81547.1 </protein/52493203>"
                     /db_xref="GI:52493203"
                     /translation="KVYGNKAFVGDFKDGKNKFVEGRTVSEDDFEEIQTYGLVKWWNI
                     ALKDATPKWAPEITG"
ORIGIN

        1 AAGGTGTATG GGAATAAAGC GTTTGTCGGC GATTTTAAAG ATG-GTAAAA ATAAATTCGT
       61 TGAAGG---- --------AC GCACAGTTA- -----GTGAA GATGAC---- --------TT
      121 TGAAGAAATT CAAACATATG GATTAGTAAA ATGGTGGAAC ATTGCATTGA AAGATGCAAC
      181 GCCCAAGTGG GCACCTGAAA TCACAGG--- --
//
LOCUS       AY707754                 175 bp    DNA     linear   ENV 18-OCT-2004
DEFINITION  Uncultured bacterium clone HRD9 arsenate respiratory reductase
            (arrA) gene, partial cds.
TITLE       5Uncultured bacterium clone HRD9 arsenate respiratory reductase
ACCESSION   AY707754
SOURCE      uncultured bacterium
  ORGANISM  uncultured bacterium </Taxonomy/Browser/wwwtax.cgi?id=77133>
            Bacteria; environmental samples.
REFERENCE   1  (bases 1 to 175)
  AUTHORS   Malasarn,D., Saltikov,C.W., Campbell,K.M., Santini,J.M.,
            Hering,J.G. and Newman,D.K.
  TITLE     arrA is a reliable marker for As(V) respiration
  JOURNAL   Science 306 (5695), 455 (2004)
            PUBMED   15486292 </pubmed/15486292>
REFERENCE   2  (bases 1 to 175)
  AUTHORS   Malasarn,D., Saltikov,C.W., Campbell,K.M., Santini,J.M.,
            Hering,J.G. and Newman,D.K.
  TITLE     Direct Submission
  JOURNAL   Submitted (06-AUG-2004) Geological and Planetary Sciences,
            California Institute of Technology, Mailcode 100-23, Pasadena, CA
            91125, USA
FEATURES             Location/Qualifiers
     source          1..175
                     /organism="uncultured bacterium"
                     /mol_type="genomic DNA"
                     /isolation_source="arsenic contaminated sediment"
                     /db_xref="taxon:77133 </Taxonomy/Browser/wwwtax.cgi?id=77133>"
                     /clone="HRD9"
                     /environmental_sample
     gene </nuccore/52493197?from=1&to=175>            <1..>175
                     /gene="arrA"
     CDS </nuccore/52493197?from=1&to=175>             <1..>175
                     /gene="arrA"
                     /codon_start=3
                     /transl_table=11 </Taxonomy/Utils/wprintgc.cgi?mode=c#SG11>
                     /product="arsenate respiratory reductase"
                     /protein_id="AAU81545.1 </protein/52493198>"
                     /db_xref="GI:52493198"
                     /translation="GVWNKAFVGDFIEGKNLFKAGKTVSVESFKETHTYGLVEWWNQA
                     LKDYTPKWAPEITG"
ORIGIN

        1 -AAGGTGTAT GGAATAAAGC GTTTGTGGGC GATTTTATTG AGG-GTAAAA ACCTGTTTAA
       61 AGCAGG---- --------TA AAACCGTCA- -----GTGTC GAGAGC---- --------TT
      121 TAAAGAAACC CATACCTACG GTTTAGTCGA ATGGTGGAAC CAGGCCCTTA AAGATTACAC
      181 CCCGAAATGG GCACCTGAAA TCACAGG--- --
//
LOCUS       HQ316515                 189 bp    DNA     linear   ENV 01-MAY-2011
DEFINITION  Uncultured bacterium clone ZSARR25 arsenate respiratory
            reductase-like (arrA) gene, partial sequence.
TITLE       6Uncultured bacterium clone ZSARR25 arsenate respiratory
ACCESSION   HQ316515
SOURCE      uncultured bacterium
  ORGANISM  uncultured bacterium </Taxonomy/Browser/wwwtax.cgi?id=77133>
            Bacteria; environmental samples.
REFERENCE   1  (bases 1 to 189)
  AUTHORS   Drewniak,L. and Sklodowska,A.
  TITLE     The contribution of microbial mats to the arsenic geochemistry of
            an ancient gold mine
  JOURNAL   Unpublished
REFERENCE   2  (bases 1 to 189)
  AUTHORS   Drewniak,L. and Sklodowska,A.
  TITLE     Direct Submission
  JOURNAL   Submitted (24-SEP-2010) Laboratory of Environmental Pollution
            Analysis, Faculty of Biology, Warsaw University, Miecznikowa 1,
            Warsaw 02-096, Poland
COMMENT     GenBank staff are still waiting for submitters to provide
            appropriate coding region information.
FEATURES             Location/Qualifiers
     source          1..189
                     /organism="uncultured bacterium"
                     /mol_type="genomic DNA"
                     /isolation_source="microbial mats from gold mine"
                     /db_xref="taxon:77133 </Taxonomy/Browser/wwwtax.cgi?id=77133>"
                     /clone="ZSARR25"
                     /environmental_sample
     gene </nuccore/330688035?from=1&to=189>            complement(<1..>189)
                     /gene="arrA"
     misc_feature </nuccore/330688035?from=1&to=189>    complement(<1..>189)
                     /gene="arrA"
                     /note="similar to arsenate respiratory reductase"
ORIGIN

        1 TAAGGTGTAT GGAATAAAGC GTTTGTGGGC GATTTTATTG AGG-GTAAAA ACCTGTTTAA
       61 AGCGGG---- --------TA AAACCGTCA- -----GTATC GAGAGC---- --------TT
      121 TAAAGAAACC CATACCTACG GTTTAGTGGA GTGGTGGAAC CAAGCTCTTA AAGACTATAC
      181 ACCCGAATGG GCACCTGAAA TCACAGGAAA GG
//
LOCUS       FR687884                 175 bp    DNA     linear   ENV 13-DEC-2010
DEFINITION  Uncultured bacterium partial arrA gene for arsenate respiratory
            reductase, clone C07.
TITLE       Uncultured bacterium partial arrA gene for arsenate respiratory
ACCESSION   FR687884
SOURCE      uncultured bacterium
  ORGANISM  uncultured bacterium </Taxonomy/Browser/wwwtax.cgi?id=77133>
            Bacteria; environmental samples.
REFERENCE   1
  AUTHORS   Zielenkiewicz,U., Tomczyk-Zak,K., Kaczanowski,S., Dmoch,L.,
            Drewniak,L. and Skodowska,A.
  TITLE     Bacteria diversity and arsenic mobilization in rock biofilms from
            an ancient gold mine
  JOURNAL   Unpublished
REFERENCE   2  (bases 1 to 175)
  AUTHORS   Tomczyk-Zak,K.
  TITLE     Direct Submission
  JOURNAL   Submitted (12-AUG-2010) Tomczyk-Zak K., Institute of Biochemistry
            and Biophysics, PAS, Microbial Biochemistry, Pawinskiego 5a, 02-106
            Warsaw, POLAND
FEATURES             Location/Qualifiers
     source          1..175
                     /organism="uncultured bacterium"
                     /mol_type="genomic DNA"
                     /isolation_source="biofilm"
                     /db_xref="taxon:77133 </Taxonomy/Browser/wwwtax.cgi?id=77133>"
                     /clone="C07"
                     /environmental_sample
                     /country="Poland:Lower Silesia"
                     /lat_lon="50.26 N 16.52 E </projects/Sequin/latlonview.html?lat=50.26&lon=16.52>"
                     /collection_date="Nov-2007"
                     /collected_by="L. Drewniak, U. Zielenkiewicz"
                     /PCR_primers="fwd_name: ArrAfwd, fwd_seq:
                     aaggtgtatggaataaagcgtttgtbgghgayt, rev_name: ArrArev,
                     rev_seq: cctgtgatttcaggtgcccaytyvggngt"
     gene </nuccore/315001871?from=1&to=175>            <1..>175
                     /gene="arrA"
     CDS </nuccore/315001871?from=1&to=175>             <1..>175
                     /gene="arrA"
                     /codon_start=3
                     /transl_table=11 </Taxonomy/Utils/wprintgc.cgi?mode=c#SG11>
                     /product="arsenate respiratory reductase"
                     /protein_id="CBW77469.1 </protein/315001872>"
                     /db_xref="GI:315001872"
                     /translation="GVWNKAFVGDFNDGVNLFKPGQTVDAASFTEKWTSGLVEWWNVE
                     LKDRTPKWAPEITG"
ORIGIN

        1 -AAGGTGTAT GGAATAAAGC GTTTGTCGGA GACTTCAACG ACG-GCGTTA ATCTGTTCAA
       61 GCCTGG---- --------CC AGACCGTCG- -----ATGCA GCCAGC---- --------TT
      121 CACCGAAAAG TGGACGAGCG GCCTGGTCGA ATGGTGGAAC GTCGAACTGA AGGACCGCAC
      181 GCCGAAGTGG GCACCTGAAA TCACAGG--- --
//
LOCUS       AY660885                2230 bp    DNA     linear   BCT 03-MAY-2007
DEFINITION  Bacillus arseniciselenatis arsenate respiratory reductase (arrA)
            gene, partial cds.
TITLE       76Bacillus arseniciselenatis arsenate respiratory reductase (arrA)
ACCESSION   AY660885
SOURCE      Bacillus arseniciselenatis
  ORGANISM  Bacillus arseniciselenatis </Taxonomy/Browser/wwwtax.cgi?id=85682>
            Bacteria; Firmicutes; Bacillales; Bacillaceae; Anaerobacillus.
REFERENCE   1  (bases 1 to 2230)
  AUTHORS   Malasarn,D., Saltikov,C.W., Campbell,K.M., Santini,J.M.,
            Hering,J.G. and Newman,D.K.
  TITLE     arrA is a reliable marker for As(V) respiration
  JOURNAL   Science 306 (5695), 455 (2004)
            PUBMED   15486292 </pubmed/15486292>
REFERENCE   2  (bases 1 to 2230)
  AUTHORS   Malasarn,D., Saltikov,C.W., Campbell,K.M., Santini,J.M.,
            Hering,J.G. and Newman,D.K.
  TITLE     Direct Submission
  JOURNAL   Submitted (22-JUN-2004) Geological and Planetary Sciences,
            California Institute of Technology, Mailcode 100-23, Pasadena, CA
            91125, USA
REFERENCE   3  (bases 1 to 2230)
  AUTHORS   Malasarn,D., Saltikov,C.W., Campbell,K.M., Santini,J.M.,
            Hering,J.G. and Newman,D.K.
  TITLE     Direct Submission
  JOURNAL   Submitted (03-MAY-2007) Geological and Planetary Sciences,
            California Institute of Technology, Mailcode 100-23, Pasadena, CA
            91125, USA
  REMARK    Nucleotide and amino acid sequences updated by submitter
COMMENT     On May 3, 2007 this sequence version replaced gi:51871105 </nuccore/51871105>.
FEATURES             Location/Qualifiers
     source          1..2230
                     /organism="Bacillus arseniciselenatis"
                     /mol_type="genomic DNA"
                     /strain="E1H"
                     /db_xref="taxon:85682 </Taxonomy/Browser/wwwtax.cgi?id=85682>"
     gene </nuccore/146230646?from=1&to=2230>            <1..>2230
                     /gene="arrA"
     CDS </nuccore/146230646?from=1&to=2230>             <1..>2230
                     /gene="arrA"
                     /codon_start=1
                     /transl_table=11 </Taxonomy/Utils/wprintgc.cgi?mode=c#SG11>
                     /product="arsenate respiratory reductase"
                     /protein_id="AAU11841.2 </protein/146230647>"
                     /db_xref="GI:146230647"
                     /translation="WMATMCQGCTAWCAVQVYIINGRATKVRGNPHAKANHGHSCVRS
                     HIALQQVYDPDRVKQPMKRTNPKKGRDEDPGFIPISWEEAMDTIADKIMELRDNNETH
                     KFSVWRGRYTALNGILYGNMPKIIGSPNNVSHSSICAETEKHGRYYTEAYWGYADYDH
                     ENAFYEILWGADPIASNRQVPHTASIFGKLKDQAKIAVVDPRLSTTAAKADEWLPVIP
                     GEDGALAIAIAHVLLTEELWYKPFVGDFKDGKNKFVEGRTVSEDDFEEIQTYGLVKWW
                     NIALKDATPEWAAERSGIPAEQIYRVARDFGRAAPKAISFMSPGSNMVVRGGYTAQAM
                     AALNGLVGSADTLVICGGESAPVNSWPSIDAYVDEIAEKGNNMPRADFGGRKLEMPAM
                     NSGRPGGIKPTNTTADSILNDDPYGLKVVMSYWTNFNYSNQGSDRWDEALAKLPFMVH
                     MTLHPAEQTHFADIILPVPHAMFERLSPVRGSNGNLYRHVHMQTGVIESPFDVKIDET
                     EVPWMLGEALERKGFSNLIDYLRNEFRDPETGKHPENGLEFNEIATKMYTQPLWDPSI
                     EKKGDVINGWDEFLRIGTWNSIPYRFRQKWNGNWGTETGDFEFYSETLKKALTTHAEN
                     HNTNVDKVMEATNYTARGELAFVPHYEPAYRVGDESEYPFIFSDHRSKLNREARSANC
                     SWYQEFKDADPGDEAWDDVAKINPIDAKRLGINNGDMIKITSPTGTITVKAKLWEGMR
                     PGT"
ORIGIN

        1 -AAGAGTTAT GGTATAAACC GTTTGTCGGT GATTTTAAAG ATG-GTAAAA ATAAATTCGT
       61 TGAAGG---- --------AC GCACAGTTA- -----GTGAA GATGAC---- --------TT
      121 TGAAGAAATT CAAACATATG GATTAGTAAA ATGGTGGAAC ATTGCATTGA AAGATGCAAC
      181 GCCTGAGTGG GCAGCTGAAA GAAGTGGA-- --
//
LOCUS       AY283639                2424 bp    DNA     linear   BCT 10-SEP-2003
DEFINITION  Bacillus selenitireducens strain MLS10 respiratory arsenate
            reductase catalytic subunit (arrA) gene, partial cds.
TITLE       8Bacillus selenitireducens strain MLS10 respiratory arsenate
ACCESSION   AY283639
SOURCE      Bacillus selenitireducens MLS10
  ORGANISM  Bacillus selenitireducens MLS10 </Taxonomy/Browser/wwwtax.cgi?id=439292>
            Bacteria; Firmicutes; Bacillales; Bacillaceae; Bacillus.
REFERENCE   1  (bases 1 to 2424)
  AUTHORS   Afkar,E., Lisak,J., Saltikov,C., Basu,P., Oremland,R.S. and
            Stolz,J.F.
  TITLE     The respiratory arsenate reductase from Bacillus selenitireducens
            strain MLS10
  JOURNAL   FEMS Microbiol. Lett. 226 (1), 107-112 (2003)
            PUBMED   13129615 </pubmed/13129615>
REFERENCE   2  (bases 1 to 2424)
  AUTHORS   Stolz,J.F., Lisak,J. and Saltikov,C.W.
  TITLE     Direct Submission
  JOURNAL   Submitted (25-APR-2003) Biological Sciences, Duquesne University,
            600 Forbes Avenue, Pittsburgh, PA 15282, USA
FEATURES             Location/Qualifiers
     source          1..2424
                     /organism="Bacillus selenitireducens MLS10"
                     /mol_type="genomic DNA"
                     /strain="MLS10"
                     /db_xref="taxon:439292 </Taxonomy/Browser/wwwtax.cgi?id=439292>"
     gene </nuccore/33466103?from=1&to=2424>            <1..2424
                     /gene="arrA"
     CDS </nuccore/33466103?from=1&to=2424>             <1..2424
                     /gene="arrA"
                     /note="ArrA"
                     /codon_start=1
                     /transl_table=11 </Taxonomy/Utils/wprintgc.cgi?mode=c#SG11>
                     /product="respiratory arsenate reductase catalytic
                     subunit"
                     /protein_id="AAQ19491.1 </protein/33466104>"
                     /db_xref="GI:33466104"
                     /translation="EQGEWIASVCQGCTAWCAVQVYRIDGRATKVRGNPNAKANHGHS
                     CVRSHIGLQQVYDPDRVKQPMKRTNPNKGRDEDPEFVPISWEEAMDTIADKIIELREN
                     NETHKFSVWRGRYTSNNGILYGNMPKIIGSPNNISHSSICAESEKFGRYYTERYWGYA
                     DYDHENALYEIFWGGDPIATNRXVPHTASIWGELSDRATLACVDPRFSTTAANQMNGC
                     RLIPGEDGAIASAIAHVILTEGVWYKPFVGDFKDGQNRFVEGRDVNEDDFEEIQTHGL
                     VKWWNLELKDKTPEWAAERSGIDADQIYRVARGFANAAPKAISFSSPGSSMTIRGGYT
                     AMTQAALNGLVGSADNLGGVISNGISVPNNGFPDPSDYIDEIAANGLEQDRIDWGGRL
                     EFPALKDSKSGGVKVTNTVADAVLAEDPYEFKSRIELLDELQFLQPRNGSLGQSFGQD
                     SIHGAYDCQSGEQTHFADIVLPVPHSQFERQSPVAGSNGNLHRHLHLQNKVIESPFDI
                     RVDETEIPWMIGESLEKKGYSNLIDYFRNEFRDPETGEAPTNAAEFDEIATKHYTHPV
                     WDPTFEKDGDQIDGWEEYKRLGTWNTNKYEFRQKWDGNWGTETGQFEFYSETLKVALQ
                     DHADKHNASIDDVMEATFNTAKGELAFVPHYEPAMRVGDESEYPLIFMEHRSKLNREA
                     RSANTSWYQEFKDIDLGDEAWDDVAKLNPKDAAELGIQNGDMVRLVTPEGQIEVKAKL
                     WEGTRPGVVAKCYGQGHWAYGHIASLDRRRQIARGGNNNIILAPVHEALSGSGARHGG
                     QTRVRVEKV"
ORIGIN

        1 -AAGGCGTTT GGTATAAGCC GTTCGTCGGT GACTTCAAAG ATG-GACAAA ACCGATTCGT
       61 TGAAGG---- --------CC GCGATGTGA- -----ATGAA GATGAC---- --------TT
      121 TGAAGAAATT CAGACACACG GACTTGTAAA ATGGTGGAAT CTAGAACTGA AAGATAAGAC
      181 GCCTGAATGG GCAGCTGAAC GCTCCGGT-- --
//
LOCUS       CP000853                2553 bp    DNA     linear   BCT 21-NOV-2011
DEFINITION  Alkaliphilus oremlandii OhILAs, complete genome.
TITLE       5Alkaliphilus oremlandii OhILAs, complete genome.
ACCESSION   CP000853</nuccore/CP000853>REGION:1193519..1196071
SOURCE      Alkaliphilus oremlandii OhILAs
  ORGANISM  Alkaliphilus oremlandii OhILAs </Taxonomy/Browser/wwwtax.cgi?id=350688>
            Bacteria; Firmicutes; Clostridia; Clostridiales; Clostridiaceae;
            Alkaliphilus.
REFERENCE   1  (bases 1 to 2553)
  AUTHORS   Copeland,A., Lucas,S., Lapidus,A., Barry,K., Detter,J.C., Glavina
            del Rio,T., Hammon,N., Israni,S., Dalin,E., Tice,H., Pitluck,S.,
            Chain,P., Malfatti,S., Shin,M., Vergez,L., Schmutz,J., Larimer,F.,
            Land,M., Hauser,L., Kyrpides,N., Mikhailova,N., Stolz,J.F.,
            Dawson,A., Fisher,E., Crable,B., Perera,E., Lisak,J.,
            Ranganathan,M., Basu,P. and Richardson,P.
            CONSRTM   US DOE Joint Genome Institute
  TITLE     Complete genome of Alkaliphilus oremlandii OhILAs
  JOURNAL   Unpublished
REFERENCE   2  (bases 1 to 2553)
  AUTHORS   Copeland,A., Lucas,S., Lapidus,A., Barry,K., Detter,J.C., Glavina
            del Rio,T., Hammon,N., Israni,S., Dalin,E., Tice,H., Pitluck,S.,
            Chain,P., Malfatti,S., Shin,M., Vergez,L., Schmutz,J., Larimer,F.,
            Land,M., Hauser,L., Kyrpides,N., Mikhailova,N., Stolz,J.F.,
            Dawson,A., Fisher,E., Crable,B., Perera,E., Lisak,J.,
            Ranganathan,M., Basu,P. and Richardson,P.
            CONSRTM   US DOE Joint Genome Institute
  TITLE     Direct Submission
  JOURNAL   Submitted (09-OCT-2007) US DOE Joint Genome Institute, 2800
            Mitchell Drive B100, Walnut Creek, CA 94598-1698, USA
COMMENT     URL -- http://www.jgi.doe.gov
            JGI Project ID: 4000263
            Source DNA and bacteria available from John Stolz (jstolz@duq.edu)
            Contacts: John Stolz (jstolz@duq.edu)
            Paul Richardson (microbes@cuba.jgi-psf.org)
            Quality assurance done by JGI-Stanford
            Annotation done by JGI-ORNL and JGI-PGF
            Finishing done by JGI-LLNL
            Finished microbial genomes have been curated to close all gaps with
            greater than 98% coverage of at least two independent clones. Each
            base pair has a minimum q (quality) value of 30 and the total error
            rate is less than one per 50000.
            The JGI and collaborators endorse the principles for the
            distribution and use of large scale sequencing data adopted by the
            larger genome sequencing community and urge users of this data to
            follow them. It is our intention to publish the work of this
            project in a timely fashion and we welcome collaborative
            interaction on the project and analysis.
            (http://www.genome.gov/page.cfm?pageID=10506376).
FEATURES             Location/Qualifiers
     source          1..2553
                     /organism="Alkaliphilus oremlandii OhILAs"
                     /mol_type="genomic DNA"
                     /strain="OhILAs"
                     /db_xref="taxon:350688 </Taxonomy/Browser/wwwtax.cgi?id=350688>"
     gene            1..2553
                     /locus_tag="Clos_1096"
     CDS             1..2553
                     /locus_tag="Clos_1096"
                     /note="PFAM: molybdopterin oxidoreductase; molydopterin
                     dinucleotide-binding region;
                     KEGG: dsy:DSY4131 putative anaerobic dehydrogenase"
                     /codon_start=1
                     /transl_table=11 </Taxonomy/Utils/wprintgc.cgi?mode=c#SG11>
                     /product="molybdopterin oxidoreductase"
                     /protein_id="ABW18642.1 </protein/158140330>"
                     /db_xref="GI:158140330"
                     /db_xref="InterPro:IPR006311 <http://www.ebi.ac.uk/interpro/ISearch?mode=ipr&query=IPR006311>"
                     /db_xref="InterPro:IPR006656 <http://www.ebi.ac.uk/interpro/ISearch?mode=ipr&query=IPR006656>"
                     /db_xref="InterPro:IPR006657 <http://www.ebi.ac.uk/interpro/ISearch?mode=ipr&query=IPR006657>"
                     /translation="MKLSRRSFIQVSAVASVTAFLLSGCKKDPEVLETTKPGEVQPLV
                     EGEWKPSGCLGCTSWCAKQVYIVDGRAIKIKANDESKIHGGNDCPRAHLAVQQVYDAD
                     RIKQPMKRTNPKKGRDEDPMFVPISWDEAMDTLADKIMELRTNNETHKFMLLRGRYTN
                     ITDLFYSSMPKIIGSPNNISHSSICAEAEKFGPYYTQGYWNYRDYDVQNTKYMICWGV
                     DPLCSNRQVSHYLNVFGELLKKGVKIVTIDPKYSSTAAKSHVWMPVIPGQDGALATAM
                     AHVILAEGLWSREFVGDFTDGNNAFISGKNVKEETFEEIHTHGVVKWWNLELKDRTPE
                     WAEAICGVDAATIRNVAIEFAKAAPYSMVFMGGGSNMQVRGAYNSMAVHALNGLVGCI
                     DHEGGVLTGRSAKLNSLPGPDDFMDEMAKTNSKNKKMDQRGTKQFPALKEGKPGSGVI
                     TNRVADAILAEDPYLPKVVIGYFCNFNYSCPGTDRWDKAMSKIEFFAHCVTHYSEMSH
                     FADLLLPSTHHMFEQMASAAQKANSYTHLWITQRLIEPVYDVKNPESEVLWMLAEKLE
                     QRGFSNLLDFCKTVKDPETGSEPTNGLEFELYAYKTLTQSIWDPTKYTELENHGDKFN
                     SWNEFIQKGVWNSDPYKFKGLWSKMKTETTKFEFYSETLKKALQEHADKHNTDVDDIL
                     ATCKYTGKGEQAFIPHYEPPYMEGKVEQYPFAYIDSKSRLAREGRSANCSWFQEFKDA
                     DPGDIKWSDCIKMNPKDAIELGLKDGDKVKVTSPTGEIVTTLKLWEGLRPGTVQKNYG
                     QGHWAMGHVAAEDFEKKLSRGGNSNVIIPADYERLSGATAYYGSFRVKIERA"
     sig_peptide     1..81
                     /locus_tag="Clos_1096"
                     /note="Signal predicted by SignalP 3.0 HMM (Signal peptide
                     probability 0.697) with cleavage site probability 0.345 at
                     residue 27"
ORIGIN

        1 -AAGGACTAT GGTCTAGAGA ATTTGTTGGT GACTTTACTG ATG-GCAATA ACGCATTTAT
       61 TTCAGG---- --------GA AAAATGTGA- -----AGGAA GAAACG---- --------TT
      121 TGAAGAAATT CATACTCATG GCGTAGTTAA GTGGTGGAAT TTAGAGTTAA AAGATAGAAC
      181 ACCTGAATGG GCAGAAGCGA TATGTGGT-
//
LOCUS       EU723191                2565 bp    DNA     linear   BCT 30-MAR-2009
DEFINITION  Halarsenatibacter silvermanii strain SLAS-1 arsenate respiratory
            reductase operon, complete sequence.
TITLE       Halarsenatibacter silvermanii strain SLAS-1 arsenate respiratory
ACCESSION   EU723191</nuccore/EU723191>REGION:518..3082
SOURCE      Halarsenatibacter silvermanii
  ORGANISM  Halarsenatibacter silvermanii </Taxonomy/Browser/wwwtax.cgi?id=321763>
            Bacteria; Firmicutes; Clostridia; Halanaerobiales;
            Halanaerobiaceae; Halarsenatibacter.
REFERENCE   1  (bases 1 to 2565)
  AUTHORS   Blum,J.S., Han,S., Lanoil,B., Saltikov,C., Witte,B., Tabita,F.R.,
            Langley,S., Beveridge,T.J., Jahnke,L. and Oremland,R.S.
  TITLE     Ecophysiology of 'Halarsenatibacter silvermanii' strain SLAS-1T,
            gen. nov., sp. nov., a facultative chemoautotrophic arsenate
            respirer from salt-saturated Searles Lake, California
  JOURNAL   Appl. Environ. Microbiol. 75 (7), 1950-1960 (2009)
            PUBMED   19218420 </pubmed/19218420>
REFERENCE   2  (bases 1 to 2565)
  AUTHORS   Blum,J., Han,S., Lanoil,B., Saltikov,C., Witte,B., Tabita,F.R.,
            Langley,S., Beveridge,T., Stolz,J., Jahnke,L. and Oremland,R.S.
  TITLE     Direct Submission
  JOURNAL   Submitted (13-MAY-2008) Environmental Toxicology, University of
            California, Santa Cruz, 1156 High Street, Santa Cruz, CA 95064, USA
COMMENT     Name: SLAS-1 arr operon.
FEATURES             Location/Qualifiers
     source          1..2565
                     /organism="Halarsenatibacter silvermanii"
                     /mol_type="genomic DNA"
                     /strain="SLAS-1"
                     /db_xref="taxon:321763 </Taxonomy/Browser/wwwtax.cgi?id=321763>"
                     /country="USA: Searles Lake, California"
                     /note="type strain of Halarsenatibacter silvermanii"
                     operon          1..>2565
                     /operon="arsenate respiratory reductase"
     gene            1..2565
                     /gene="arrA"
                     /operon="arsenate respiratory reductase"
     CDS             1..2565
                     /gene="arrA"
                     /operon="arsenate respiratory reductase"
                     /note="ArrA"
                     /codon_start=1
                     /transl_table=11 </Taxonomy/Utils/wprintgc.cgi?mode=c#SG11>
                     /product="arsenate respiratory reductase catalytic
                     subunit"
                     /protein_id="ACF74513.1 </protein/194474800>"
                     /db_xref="GI:194474800"
                     /translation="MSRNKTSGISRREFLKVMGSTGAALGLGLSATSGNKVLAEEDPY
                     EVLPEGEHKSGEWVPTGCAGCTSWCSLEANVVDGRVIKIRGNSRSKVNGESSCPRSHL
                     SLQQVYDPDRIKRPMKRTNPEKGRDVDPEFVPISWEEAFEEIADKIIELRENGESHKF
                     VLWRGRYTRLRDILYGILPEFVGSPNKISHSSICAEAEKFGPYYTEGYWAYRDYDLQN
                     SDYILIWGTDPIQSNRQVSLYSREWGNILEGARIATVDPRFSRTAAKSNEWLPVKPGE
                     DGALALAMAHVILTEGLWHKEFVGDFVDGENKFTAGEEVDEDEFEENYTHGVVKWWNE
                     ELKDRTPEWAADKTGIPAEQIVRVAAEFGEAAPHACVFMGGGGVMQTRGGYNSMAIHG
                     LNGLVGSIDNEGGAVRGASVPNQSFPDHSEFLDDISREGLDHEMIDRRGRLEFPAFKD
                     GESGGGVVTNLSADGIIEEDPYEIKMGIGYWNNFNFAAPETERWDEAMSKLDFYVHLV
                     THQSEMTQYADIVIPSTHHMFEQWGMLYQKGNLHTHFWLSRPMINRHWELIEPEAEFS
                     WLLAEKLAEKGYSNMLDYFKTIVDPETGEEPEDYREFAKYATKHYMQPVWDPEMESHG
                     DQFDGWEDFKEAGVWNSDEFEFQQYWGEFTNSTGDFEFYSETLKEALEEHAEKHDVSI
                     EEVLEACKYEAEGELAFLPHYEEPYTVGDDEEYPLLLVDSKSALNREGRSANANWYYD
                     LKDIDPGDSTEADVIKIHPRDAEELGLEDGDEVVVSSPAGEITCQLNVWEAVKPGTAS
                     KTFGMGHWAYGRVAAEDFADGEPRGGNNNEIIPAEYERLSGSTSFYSHIKVNIERA"
ORIGIN

        1 GAAGGGCTCT GGCATAAAGA ATTTGTCGGT GATTTTGTCG ACG-GTGAAA ATAAATTTAC
       61 AGCAGG---- --------CG AAGAAGTGG- -----ATGAA GATGAA---- --------TT
      121 CGAAGAAAAC TATACCCACG GGGTAGTAAA ATGGTGGAAC GAAGAATTAA AAGACAGAAC
      181 CCCCGAATGG GCGGCAGATA AAACCGGTAT AC
//
LOCUS       AY660883                2541 bp    DNA     linear   BCT 18-OCT-2004
DEFINITION  Chrysiogenes arsenatis arsenate respiratory reductase (arrA) gene,
            complete cds.
TITLE       Chrysiogenes arsenatis arsenate respiratory reductase (arrA) gene,
ACCESSION   AY660883</nuccore/AY660883>REGION:301..2841
SOURCE      Chrysiogenes arsenatis DSM 11915
  ORGANISM  Chrysiogenes arsenatis DSM 11915 </Taxonomy/Browser/wwwtax.cgi?id=118005>
            Bacteria; Chrysiogenetes; Chrysiogenales; Chrysiogenaceae;
            Chrysiogenes.
REFERENCE   1  (bases 1 to 2541)
  AUTHORS   Malasarn,D., Saltikov,C.W., Campbell,K.M., Santini,J.M.,
            Hering,J.G. and Newman,D.K.
  TITLE     arrA is a reliable marker for As(V) respiration
  JOURNAL   Science 306 (5695), 455 (2004)
            PUBMED   15486292 </pubmed/15486292>
REFERENCE   2  (bases 1 to 2541)
  AUTHORS   Malasarn,D., Saltikov,C.W., Campbell,K.M., Santini,J.M.,
            Hering,J.G. and Newman,D.K.
  TITLE     Direct Submission
  JOURNAL   Submitted (18-JUN-2004) Geological and Planetary Sciences,
            California Institute of Technology, Mailcode 100-23, Pasadena, CA
            91125, USA
FEATURES             Location/Qualifiers
     source          1..2541
                     /organism="Chrysiogenes arsenatis DSM 11915"
                     /mol_type="genomic DNA"
                     /strain="BAL-1"
                     /db_xref="taxon:118005 </Taxonomy/Browser/wwwtax.cgi?id=118005>"
     gene            1..2541
                     /gene="arrA"
     CDS             1..2541
                     /gene="arrA"
                     /codon_start=1
                     /transl_table=11 </Taxonomy/Utils/wprintgc.cgi?mode=c#SG11>
                     /product="arsenate respiratory reductase"
                     /protein_id="AAU11839.1 </protein/51871102>"
                     /db_xref="GI:51871102"
                     /translation="MRIKRREFLKASAAVGAVAVASPTLNAFAQTGTGASAMGEAEGK
                     WIPSTCQGCTTWCPVEFLFRMAVRSKYAATQLSKANNGYCCVRGHLMLQQLYDPDRIK
                     TPMKRTNPVKGRKEDPKICPYHMGMKQWDTIADKIMELRKNNETHKYLLMRGRYSDHN
                     SIFYGDLTKMIGSPNNISHSAICAEVEKMGSMATEGFWGYRDYDLDNMKYLIAWACDP
                     LSSNRQIPNAIRKIQGVMDRGKVVAVDPRMNNTASKAQEWLPIKPSEDGALALAMAHV
                     IITKGLWSKEFVGDFKDGKNKFVAGKTVKEEDFEEKLTNGIVKWWNLEVKDRTPKWAA
                     KVTGIDEATIIRVATEFAQAAPACAIWYGPNMQPRGSYAVMCIHALNGLVGASDSEGG
                     LCTGMGSPSSSYPKIDAYQDDVAKAGAKNKKIDQRGTLKFPAMGSAKPGTGVVTNNVA
                     DALLAADPYDIKVAIGYFCNFNFSGTDGARWDKALAKVPFFVHCVPMFSEMTYFADIV
                     LPAALHHTEDWAVIRSKANLHGHTSIQQPVVERMFDVKGVETEITWLLAEKLKAKGFE
                     NMYNWLYNEYKDPETGKNPTNSLEFALYATKIRSKKCWDPKENAEYKGDKLNGWADFM
                     EKGIVNSPKFKFRQKWEKGFPTETKKFEFYSETLKKGLLAHAEKNKVTVDQVMEATNY
                     EARGELAFIPHYESPKRHGDVKEFPFSLIDMKSRLNREGRSTNATWYHAFKKCDPGDV
                     NQEDVLQINPADAKKLGINEGDMVKVTSVIGSLTVKARLWEGVRPGCVAKCYGQGHFA
                     MGRVSAKDFGKAVARGANFNDIMPADYDRITGATARNGGFTGVKIEKA"
ORIGIN

        1 AAGGGTCTTT GGAGCAAAGA GTTTGTTGGC GACTTCAAAG ATG-GCAAAA ACAAATTCGT
       61 TGCCGG---- --------AA AAACCGTCA- -----AAGAA GAAGAC---- --------TT
      121 CGAAGAAAAA CTCACCAATG GCATTGTTAA GTGGTGGAAT CTTGAAGTGA AAGATCGTAC
      181 CCCGAAATGG GCGGCGAAAG TAACTGGTAT TG
//
LOCUS       CP001336                2532 bp    DNA     linear   BCT 19-MAR-2012
DEFINITION  Desulfitobacterium hafniense DCB-2, complete genome.
TITLE       Desulfitobacterium hafniense DCB-2, complete genome.
ACCESSION   CP001336</nuccore/CP001336>REGION:1321043..1323574
SOURCE      Desulfitobacterium hafniense DCB-2
  ORGANISM  Desulfitobacterium hafniense DCB-2 </Taxonomy/Browser/wwwtax.cgi?id=272564>
            Bacteria; Firmicutes; Clostridia; Clostridiales; Peptococcaceae;
            Desulfitobacterium.
REFERENCE   1  (bases 1 to 2532)
  AUTHORS   Kim,S.H., Harzman,C., Davis,J.K., Hutcheson,R., Broderick,J.B.,
            Marsh,T.L. and Tiedje,J.M.
  TITLE     Genome sequence of Desulfitobacterium hafniense DCB-2, a
            Gram-positive anaerobe capable of dehalogenation and metal
            reduction
  JOURNAL   BMC Microbiol. 12 (1), 21 (2012)
            PUBMED   22316246 </pubmed/22316246>
  REMARK    Publication Status: Online-Only
REFERENCE   2  (bases 1 to 2532)
  AUTHORS   Lucas,S., Copeland,A., Lapidus,A., Glavina del Rio,T., Dalin,E.,
            Tice,H., Bruce,D., Goodwin,L., Pitluck,S., Chertkov,O., Brettin,T.,
            Detter,J.C., Han,C., Kuske,C.R., Larimer,F., Land,M., Hauser,L.,
            Kyrpides,N., Ovchinnikova,G., Madsen,T., Christiansen,N.,
            Ahring,B., Marsh,T., Harzman,C., Davis,J.K., Kim,S.-H. and
            Tiedje,J.M.
            CONSRTM   US DOE Joint Genome Institute
  TITLE     Complete sequence of Desulfitobacterium hafniense DCB-2
  JOURNAL   Unpublished
REFERENCE   3  (bases 1 to 2532)
  AUTHORS   Lucas,S., Copeland,A., Lapidus,A., Glavina del Rio,T., Dalin,E.,
            Tice,H., Bruce,D., Goodwin,L., Pitluck,S., Chertkov,O., Brettin,T.,
            Detter,J.C., Han,C., Kuske,C.R., Larimer,F., Land,M., Hauser,L.,
            Kyrpides,N., Ovchinnikova,G., Madsen,T., Christiansen,N.,
            Ahring,B., Marsh,T., Harzman,C., Davis,J.K., Kim,S.-H. and
            Tiedje,J.M.
            CONSRTM   US DOE Joint Genome Institute
  TITLE     Direct Submission
  JOURNAL   Submitted (29-DEC-2008) US DOE Joint Genome Institute, 2800
            Mitchell Drive B100, Walnut Creek, CA 94598-1698, USA
COMMENT     URL -- http://www.jgi.doe.gov
            JGI Project ID: 2352519/4083484
            Source DNA and bacteria available from James Tiedje
            (tiedjej@msu.edu)
            Contacts: James Tiedje (tiedjej@msu.edu)
            David Bruce (microbe@cuba.jgi-psf.org)
            Annotation done by JGI-ORNL and JGI-PGF
            Finishing done by JGI-LANL
            Finished microbial genomes have been curated to close all gaps with
            greater than 98% coverage of at least two independent clones. Each
            base pair has a minimum q (quality) value of 30 and the total error
            rate is less than one per 50000.
            The JGI and collaborators endorse the principles for the
            distribution and use of large scale sequencing data adopted by the
            larger genome sequencing community and urge users of this data to
            follow them. it is our intention to publish the work of this
            project in a timely fashion and we welcome collaborative
            interaction on the project and analysis.
            (http://www.genome.gov/page.cfm?pageID=10506376).
FEATURES             Location/Qualifiers
     source          1..2532
                     /organism="Desulfitobacterium hafniense DCB-2"
                     /mol_type="genomic DNA"
                     /strain="DCB-2"
                     /db_xref="taxon:272564 </Taxonomy/Browser/wwwtax.cgi?id=272564>"
                     /note="type strain of Desulfitobacterium hafniense"
     gene            complement(1..2532)
                     /locus_tag="Dhaf_1228"
     CDS             complement(1..2532)
                     /locus_tag="Dhaf_1228"
                     /inference="protein motif:PFAM:PF00384"
                     /note="PFAM: molybdopterin oxidoreductase; molydopterin
                     dinucleotide-binding region; molybdopterin oxidoreductase
                     Fe4S4 region;
                     KEGG: wsu:WS0764 molybdopterin oxidoreductase,
                     molybdopterin binding subunit"
                     /codon_start=1
                     /transl_table=11 </Taxonomy/Utils/wprintgc.cgi?mode=c#SG11>
                     /product="molybdopterin oxidoreductase"
                     /protein_id="ACL19285.1 </protein/219537546>"
                     /db_xref="GI:219537546"
                     /db_xref="InterPro:IPR000911 <http://www.ebi.ac.uk/interpro/ISearch?mode=ipr&query=IPR000911>"
                     /db_xref="InterPro:IPR006311 <http://www.ebi.ac.uk/interpro/ISearch?mode=ipr&query=IPR006311>"
                     /db_xref="InterPro:IPR006655 <http://www.ebi.ac.uk/interpro/ISearch?mode=ipr&query=IPR006655>"
                     /db_xref="InterPro:IPR006656 <http://www.ebi.ac.uk/interpro/ISearch?mode=ipr&query=IPR006656>"
                     /db_xref="InterPro:IPR006657 <http://www.ebi.ac.uk/interpro/ISearch?mode=ipr&query=IPR006657>"
                     /db_xref="InterPro:IPR006963 <http://www.ebi.ac.uk/interpro/ISearch?mode=ipr&query=IPR006963>"
                     /translation="MKITRRRFLQASAATGLLVAGSTGFPALQALAQGENTAPSAEGK
                     WMSTLCQGCTTWCAIQAYVVDGRVIKVRGNPNSKASHGKICPRPHLAIQQLYDPDRVK
                     VPMKRTNPVKGRNEDPKFVPITWEEAIDTIADKMMELRKNNEPEKYIFFRGRYSGTTD
                     ILYDATTKVFGSPNNISHSSICAEAEKFGPYYTEAYWDYRDYDLAETRYILNWGADPV
                     ASNRQVPHVMNIWGNVADQATIVTIDPRLSASAAKSQEWMPVIPGEDGALAVAIAHVI
                     LTDGLWNKDFVGDFNDGVNLFKKGAIVPEESFTEKYTSGIVKWWNLELKDRTPEWAAE
                     RAGIPADQIIRVARGFAKAAPRSISWLSPGSSMQVRGAYTTMAAHALNGLVGSVENIG
                     GTLRGSSVPTGKLPSYEAYQDDVSKKGTKAKKIDQRGNKEFPALKDGKSGGGVLTNRV
                     ADAMLEKNPYEIKMAIADWCNLPFSCTGAQRWEKALEQLPFLAHITTNPSEMTQYADI
                     VLPAPMHVFEKWSFNKSKANKYGFASIQQPVVEPLWDVVNDETGVSWLLAESLAKKGF
                     PNLLDYFKNEVKDPETGKTPSSHEEFTMACLKMLTHTLWDPSAVKKGDVLNGWQDFVD
                     KGVWNTVEPAYFKNWDKFGTKTTKFEFYSETLKAALEGHAEKHKTTVDDIMQATKYLA
                     KGEQAFVPHYEEPFRHGDAAEYPFIFFEHRSRLNREGRSANTLWYQEFKDVDPGDEAW
                     DDVAKINPVDGASLGIQSGDTIRITSPQGSITCTAKLWEGVRPGTVGKCYGQGHWAYG
                     KIASLEYGKTPRGGNNNEILPSDFERLSGSTARHGGVTRIKIEKV"
ORIGIN

        1 -ATGGGTTAT GGAATAAAGA CTTTGTGGGT GATTTCAATG ATG-GAGTTA ATCTCTTTAA
       61 AAAAGG---- --------AG CAATAGTTC- -----CTGAA GAATCC---- --------TT
      121 TACTGAAAAA TATACCTCTG GCATAGTCAA GTGGTGGAAT CTAGAACTGA AGGATCGTAC
      181 TCCGGAATGG GCTGCCGAAC GGGCAGGT-- --
//
LOCUS       AY660884                2223 bp    DNA     linear   BCT 03-MAY-2007
DEFINITION  Sulfurospirillum barnesii arsenate respiratory reductase (arrA)
            gene, partial cds.
TITLE       Sulfurospirillum barnesii arsenate respiratory reductase (arrA)
ACCESSION   AY660884
SOURCE      Sulfurospirillum barnesii SES-3
  ORGANISM  Sulfurospirillum barnesii SES-3 </Taxonomy/Browser/wwwtax.cgi?id=760154>
            Bacteria; Proteobacteria; Epsilonproteobacteria; Campylobacterales;
            Campylobacteraceae; Sulfurospirillum.
REFERENCE   1  (bases 1 to 2223)
  AUTHORS   Malasarn,D., Saltikov,C.W., Campbell,K.M., Santini,J.M.,
            Hering,J.G. and Newman,D.K.
  TITLE     arrA is a reliable marker for As(V) respiration
  JOURNAL   Science 306 (5695), 455 (2004)
            PUBMED   15486292 </pubmed/15486292>
REFERENCE   2  (bases 1 to 2223)
  AUTHORS   Malasarn,D., Saltikov,C.W., Campbell,K.M., Santini,J.M.,
            Hering,J.G. and Newman,D.K.
  TITLE     Direct Submission
  JOURNAL   Submitted (22-JUN-2004) Geological and Planetary Sciences,
            California Institute of Technology, Mailcode 100-23, Pasadena, CA
            91125, USA
REFERENCE   3  (bases 1 to 2223)
  AUTHORS   Malasarn,D., Saltikov,C.W., Campbell,K.M., Santini,J.M.,
            Hering,J.G. and Newman,D.K.
  TITLE     Direct Submission
  JOURNAL   Submitted (03-MAY-2007) Geological and Planetary Sciences,
            California Institute of Technology, Mailcode 100-23, Pasadena, CA
            91125, USA
  REMARK    Nucleotide and amino acid sequences updated by submitter
COMMENT     On May 3, 2007 this sequence version replaced gi:51871103 </nuccore/51871103>.
FEATURES             Location/Qualifiers
     source          1..2223
                     /organism="Sulfurospirillum barnesii SES-3"
                     /mol_type="genomic DNA"
                     /strain="SES-3"
                     /db_xref="taxon:760154 </Taxonomy/Browser/wwwtax.cgi?id=760154>"
     gene </nuccore/146230644?from=1&to=2223>            <1..>2223
                     /gene="arrA"
     CDS </nuccore/146230644?from=1&to=2223>             <1..>2223
                     /gene="arrA"
                     /codon_start=3
                     /transl_table=11 </Taxonomy/Utils/wprintgc.cgi?mode=c#SG11>
                     /product="arsenate respiratory reductase"
                     /protein_id="AAU11840.2 </protein/146230645>"
                     /db_xref="GI:146230645"
                     /translation="TSWCPIQGLVVDGKVVKVRGNPNSPSMGRICPRPHLAIQQVYDP
                     DRVKTPLKRTNPKKGKGIDPKFVPISWDEAINTIAEQILGLIKAGESHKFVLMRGRYT
                     HMNEILYNTFPKLIGSPNNISHASICAKTEKFGRYYTEGFWDYADFDLTIPVIFWDGE
                     RDMVSSNRQIPWFMNQQGYVKDRAKITIIDPRLSATAAKADRWAPIIPGTDSALAVAI
                     AHVILSEGRWNKSFVGDFQDGKNYFIPGSTVPTEVIVDEKSLPVVFEENHTYGVVAWW
                     NLELKERTPEWAEKITGISAKDIRTIAREFSDAGSKAISWVTTGASMQIRGAYASLAA
                     HALNGLVGSVDAVGGTLQGSXAPSGKTPDIKPYLPAEFEAALKQKKIDQRGTLKLGAF
                     NKKTGGGVVTQQVADSILTDKPYDVKVAIGYWNNFVFSINGANVWEKAMEKLPFYAHI
                     TTHLAEMSMXADIVLPAKMHMFERYGFSKNKQNLQGYLTIHQPLVKSFADAKTDETEI
                     PFLIAQALAKKGFDGPLRYFQDNFKDPESGKAPTNPRRVDLYAVKQFTXPIWSGESNE
                     KGDTINSWNELLDKGVWKTKKYKIGKKVDNFATETKKFEFYSETLKKVLIEHAEKNKV
                     TVDEALEALNYTCRGELGFVPHYEEAVRHGDEKTYPFIFAEHRSRLNREGRSQNAPWY
                     YEIKDVDPGDVAGKDVTKINPLDGKKLGLKDGDKIKITSVQGSIESEVKLWEGTRPGT
                     "
ORIGIN

        1 GAAGGACGAT GGAACAAATC TTTTGTGGGT GACTTTCAAG ATG-GAAAAA ACTACTTTAT
       61 TCCAGGCTCT ACTGTTCCAA CAGAAGTGAT TGTTGATGAA AAATCTCTCC CTGTTGTCTT
      121 TGAAGAAAAC CACACGTACG GTGTTGTGGC ATGGTGGAAC TTAGAATTAA AAGAGAGAAC
      181 GCCTGAGTGG GCTGAAAAAA TCACAGGAAT TA
//
LOCUS       NC_005090               2547 bp    DNA     linear   CON 22-JAN-2012
DEFINITION  Wolinella succinogenes DSM 1740 chromosome, complete genome.
TITLE       Wolinella succinogenes DSM 1740 chromosome, complete genome.
ACCESSION   NC_005090</nuccore/NC_005090>REGION:723314..725860
SOURCE      Wolinella succinogenes DSM 1740
  ORGANISM  Wolinella succinogenes DSM 1740 </Taxonomy/Browser/wwwtax.cgi?id=273121>
            Bacteria; Proteobacteria; Epsilonproteobacteria; Campylobacterales;
            Helicobacteraceae; Wolinella.
REFERENCE   1  (bases 1 to 2547)
  AUTHORS   Baar,C., Eppinger,M., Raddatz,G., Simon,J., Lanz,C., Klimmek,O.,
            Nandakumar,R., Gross,R., Rosinus,A., Keller,H., Jagtap,P.,
            Linke,B., Meyer,F., Lederer,H. and Schuster,S.C.
  TITLE     Complete genome sequence and analysis of Wolinella succinogenes
  JOURNAL   Proc. Natl. Acad. Sci. U.S.A. 100 (20), 11690-11695 (2003)
            PUBMED   14500908 </pubmed/14500908>
REFERENCE   2  (bases 1 to 2547)
            CONSRTM   NCBI Genome Project
  TITLE     Direct Submission
  JOURNAL   Submitted (10-SEP-2003) National Center for Biotechnology
            Information, NIH, Bethesda, MD 20894, USA
REFERENCE   3  (bases 1 to 2547)
  AUTHORS   Schuster,S.C.
  TITLE     Direct Submission
  JOURNAL   Submitted (15-MAY-2003) Max-Plank Institut for Developmental
            Biology, Spemannstr. 35, Tuebingen 72076, Germany
COMMENT     PROVISIONAL REFSEQ </RefSeq/>: This record has not yet been subject to final
            NCBI review. The reference sequence was derived from BX571656 </nuccore/BX571656>.
            COMPLETENESS: full length.
FEATURES             Location/Qualifiers
     source          1..2547
                     /organism="Wolinella succinogenes DSM 1740"
                     /mol_type="genomic DNA"
                     /strain="DSM 1740"
                     /db_xref="taxon:273121 </Taxonomy/Browser/wwwtax.cgi?id=273121>"
     gene            1..2547
                     /locus_tag="WS0764"
                     /db_xref="GeneID:2555102 </sites/entrez?db=gene&cmd=Retrieve&dopt=full_report&list_uids=2555102>"
     CDS             1..2547
                     /locus_tag="WS0764"
                     /codon_start=1
                     /transl_table=11 </Taxonomy/Utils/wprintgc.cgi?mode=c#SG11>
                     /product="molybdopterin oxidoreductase, molybdopterin
                     binding subunit"
                     /protein_id="NP_906980.1 </protein/34557165>"
                     /db_xref="GI:34557165"
                     /db_xref="GeneID:2555102 </sites/entrez?db=gene&cmd=Retrieve&dopt=full_report&list_uids=2555102>"
                     /translation="MEINRRDFLKATALTAGAVGIAQIPEIEANTQVSGEVGKWVAST
                     CQGCTSWCSIQGYVVDGRLVKVRGNPNAKGNHGKICPRPHLAIQQVYDPDRVKTPLKR
                     TNPKKGKGIDPQFVPISWDEAIDTIADKIMALIKSGESHKFALFRGRYTHMNEILYNT
                     FPKLIGSPNNISHSSICAEAEKFGRYYTEALWDYADFDLDNTRYVLGWGADPLASNRQ
                     VPHFINIWGKVRDQARIAIIDPRLSATAAKADHWLPIIPGEDSALAVAMAHVILAGGA
                     WNKGYVGDFVDGHNYFKPGELVPESIEVEGKIIPVEFKEKHTYGVVKWWNLELFDKTP
                     EWAEPITGIPAKQIRQVALEFAAAGSRAISWVSPGACMQIRGSYASMAAHALNGLVGS
                     CDSVGGILQGTSVPSGKTPDIKPYLSEEIASALKQKKIDQRGTPKFPALNKKTGGGVV
                     TANVANAILDEKPYDLKMAIGYWNNFVFSINGTHLWEKAMEKLPFYAHITTHMAEMTM
                     YADIVLPAKMHMFERYGFSKNKQNLHGYLSIHQPMVKPLGEAKTDETEIVFMIAQALA
                     KKGHDAPLRYYQENFKDPETGKIPSTPEEFDLFSVKYFTQPIWDGSSNDKGDSINSWK
                     ELLEKGVWSTKRYSIGKKIDNFKTETKKFEFYSETLKKVLEEHVEKNKLSSIDEAIEA
                     SNNTARGERVFVPHYEPSVRYGDPKIYPLIFAEHRSRLNREGRSQNAPWYYEHKDVDP
                     GDEIEKDVAKINPETAKQFGIKTGDRIRIVGTQASIETEVKLWEGIRPGIVVKCYGQG
                     HWAYGSVASEKFGSKPRGTNNNDIHIHEYDRLSGSTARHGGTARVKIEKI"
ORIGIN

        1 GGCGGTGCGT GGAATAAGGG TTATGTGGGT GATTTTGTAG ATG-GTCACA ACTACTTCAA
       61 GCCAGGTGAG TTAGTGCCTG AGAGCATCGA AGTGGAAGGA AAGATCATTC CTGTAGAATT
      121 TAAAGAGAAG CACACCTATG GAGTGGTCAA GTGGTGGAAT CTTGAGCTCT TTGATAAGAC
      181 ACCCGAATGG GCTGAACCTA TCACGGGGAT TC
//
LOCUS       X65042                  2292 bp    DNA     linear   BCT 18-APR-2005
DEFINITION  Wolinella succinogenes genes partial ORFU DNA, psrR, psrA, psrB and
            psrC genes.
TITLE       Wolinella succinogenes genes partial ORFU DNA, psrR, psrA, psrB and
ACCESSION   X65042</nuccore/X65042>REGION:1856..4147
SOURCE      Wolinella succinogenes
  ORGANISM  Wolinella succinogenes </Taxonomy/Browser/wwwtax.cgi?id=844>
            Bacteria; Proteobacteria; Epsilonproteobacteria; Campylobacterales;
            Helicobacteraceae; Wolinella.
REFERENCE   1  (bases 1 to 2292)
  AUTHORS   Krafft,T., Bokranz,M., Klimmek,O., Schroder,I., Fahrenholz,F.,
            Kojro,E. and Kroger,A.
  TITLE     Cloning and nucleotide sequence of the psrA gene of Wolinella
            succinogenes polysulphide reductase
  JOURNAL   Eur. J. Biochem. 206 (2), 503-510 (1992)
            PUBMED   1597189 </pubmed/1597189>
REFERENCE   2
  AUTHORS   Krafft,T.
  TITLE     Direct Submission
  JOURNAL   Submitted (16-MAR-1992) T. Krafft, Institut fuer Mikrobiologie,
            Theodor-Stern-Kai 7, Haus 75A, W-6000 Frankfurt/M 70, FRG
  REMARK    revised by [3]
REFERENCE   3  (bases 1 to 2292)
  AUTHORS   Simon,J.
  TITLE     Direct Submission
  JOURNAL   Submitted (16-AUG-2001) J. Simon, Johann Wolfgang
            Goethe-Universitaet, Institut fuer Mikrobiologie, Marie-Curie-Str.
            9, D-60439 Frankfurt am Main, GERMANY
COMMENT     On or before Feb 19, 2002 this sequence version replaced gi:250009 </nuccore/250009>,
            gi:48525 </nuccore/48525>.
FEATURES             Location/Qualifiers
     source          1..2292
                     /organism="Wolinella succinogenes"
                     /mol_type="genomic DNA"
                     /db_xref="taxon:844 </Taxonomy/Browser/wwwtax.cgi?id=844>"
     gene            <1..2292
                     /gene="psrA"
     CDS             1..2292
                     /gene="psrA"
                     /codon_start=1
                     /transl_table=11 </Taxonomy/Utils/wprintgc.cgi?mode=c#SG11>
                     /protein_id="CAA46176.1 </protein/48526>"
                     /db_xref="GI:48526"
                     /db_xref="GOA:P31075 <http://www.ebi.ac.uk/ego/GProtein?ac=P31075>"
                     /db_xref="InterPro:IPR006311 <http://www.ebi.ac.uk/interpro/ISearch?mode=ipr&query=IPR006311>"
                     /db_xref="InterPro:IPR006655 <http://www.ebi.ac.uk/interpro/ISearch?mode=ipr&query=IPR006655>"
                     /db_xref="InterPro:IPR006656 <http://www.ebi.ac.uk/interpro/ISearch?mode=ipr&query=IPR006656>"
                     /db_xref="InterPro:IPR006657 <http://www.ebi.ac.uk/interpro/ISearch?mode=ipr&query=IPR006657>"
                     /db_xref="InterPro:IPR006963 <http://www.ebi.ac.uk/interpro/ISearch?mode=ipr&query=IPR006963>"
                     /db_xref="InterPro:IPR009010 <http://www.ebi.ac.uk/interpro/ISearch?mode=ipr&query=IPR009010>"
                     /db_xref="InterPro:IPR019546 <http://www.ebi.ac.uk/interpro/ISearch?mode=ipr&query=IPR019546>"
                     /db_xref="UniProtKB/Swiss-Prot:P31075 <http://www.uniprot.org/uniprot/P31075>"
                     /translation="METTMTRRDFLKSAGAAGAAGLVWSQTIPGTLGALEKQEIKGSA
                     KFVPSICEMCTSSCTIEARVEGDKGVFIRGNPKDKSRGGKVCARGGSGFNQLYDPQRL
                     VKPIMRVGERGEGKWKEVSWDEAYTFIAKKLDEIKQKHGAHTVAFTARSGWNKTWFHH
                     LAQAYGSPNIFGHESTCPLAYNMAGRDVFGGSMNRDFAKAKYIINMGHNVFEGIVISY
                     VRQYMEAIENGAKVVTLEPRLSVMAQKASEWHAIKPGHDLPFVLGFMHTLIFENLYDK
                     KFVQKYCTGFEELKASIEPCTPEKMALECDIPADTIKRLAREFAKAAPKAIFDFGHRV
                     TFTPQELELRRAMMMVNALVGNIERDGGMYFGKNASFYNQFLGEEDPKAKGLKKPKTP
                     AYPKVEVPRIDRIGEKDGEFFLANKGEGIVSLVPKATLNELPGVPCKIHGWFIVRNNP
                     VMTQTNADTVIKALKSMDLVVCVDIQVSDTAWFADVVLPDTTYLERDEEFTAGGGKNP
                     SFGIGRQKVVEPLGDAKPGWKIAKELSEKMGLGEYFPWKDIEDYRLQQVDGDLDLLAK
                     LKKDGSASFGVPLMLQEKKSVAEFVKKFPGAASKVNEEGLIDFPKKIQLFSPKLEEVS
                     GKGGLGYEPFKYKEEDELYFVQGKTPVRSNSHTGNVPWLNNLMEYDAIWIHPKTASKL
                     GIKNGDAIELYNKFSSQKSKALITEGVREDTLFGYFGFGHVSKDLKRAYGKGVNSNAL
                     MPSFTSPNSGMDLHVFGVKVKKA"
ORIGIN

        1 CATGGCACAA AAAGCGAGCG AATGGCACGC GATCAAGCCA GGGCATGACC TTCCCTTTGT
       61 TCTTGGCT-- ----TCATGC ACACGCTCA- --TTTTTGAG AATCTCTATG ACAAGAAATT
      121 TGTTCAAAAG TATTGCACAG GCTTTGAGGA GCT-TAAAGC CTCTA--TCG AGCCTTGCAC
      181 ACCAGAGAAG ATGGCGCTAG AGTGCGATAT TC
//
